# Supplementary material for: NK cell spatial dynamics and IgA responses in gut-associated lymphoid tissues during SIV infections
Source: Commun Biol. 2022 Jul 7;5:674. doi: 10.1038/s42003-022-03619-y (PMC9262959; doi:10.1038/s42003-022-03619-y)
Supplement: Supplementary file 4 — Supplementary Data 1 [file 42003_2022_3619_MOESM4_ESM.xlsx]

## Sheet: Supplementary Data 1
				Tissues
		Animals #	Specie	PBMCs	mesLN	Jejunum	Ileum	Colon	SIV (copies/mL plasma)	Day Post Infection	Lymphocytes (x10^3 cells/µL)	Number of CD4/µL	SIV route of delivery	References (DOI)
		AGM1	Chlorocebus sabaeus	X	X	X	X	X	Negative	NA	3	ND	Intravenous	10.1038/s41467-021-21402-1
		AGM2	Chlorocebus sabaeus	X	X	X	X	X	Negative	NA	2.2	ND	Intravenous	10.1186/s13148-020-00971-w
		AGM3	Chlorocebus sabaeus	X	X	X	X	X	Negative	NA	ND	ND	Intravenous	10.1038/s41467-021-21402-1
		AGM4	Chlorocebus sabaeus	X	X	X	X	X	Negative	NA	ND	ND	Intravenous	10.1038/s41467-021-21402-1
		AGM5	Chlorocebus sabaeus	X	X	X	X	X	Negative	NA	ND	ND	Intravenous	10.1038/s41467-021-21402-1
		AGM6	Chlorocebus sabaeus	X	X	X	X	X	Negative	NA	ND	ND	Intravenous	10.1038/s41467-021-21402-1
		AGM7	Chlorocebus sabaeus	X	X	X	X	X	Negative	NA	ND	ND	Intravenous	10.1186/s13148-020-00971-w
		AGM8	Chlorocebus sabaeus	NA	X	X	X	X	7.7x105	9	1.5	164	Intravenous	10.1038/s41467-021-21402-1
		AGM9	Chlorocebus sabaeus	NA	X	X	X	X	3.5x106	9	1.6	86	Intravenous	10.1038/s41467-021-21402-1
		AGM10	Chlorocebus sabaeus	NA	X	X	X	X	2x107	9	1.3	237	Intravenous	10.1038/s41467-021-21402-1
		AGM11	Chlorocebus sabaeus	NA	X	NA	NA	NA	1.4x104	459	3.6	870	Intravenous	10.1172/JCI40093
		AGM12	Chlorocebus sabaeus	NA	X	NA	NA	NA	7.5x105	459	3.1	716	Intravenous	10.1172/JCI40093
		AGM13	Chlorocebus sabaeus	NA	X	NA	NA	NA	2.2x104	715	2.9	233	Intravenous	10.1186/s13148-020-00971-w
		AGM14	Chlorocebus sabaeus	NA	NA	NA	X	NA	2.8x104	64	3.3	450	Intravenous	10.1186/s13148-020-00971-w
		AGM15	Chlorocebus sabaeus	NA	X	NA	NA	NA	6.5x105	402	4.4	454	Intravenous	10.1371/journal.ppat.1004241
		AGM16	Chlorocebus sabaeus	NA	X	NA	NA	NA	5.7x105	402	2.8	261	Intravenous	10.1371/journal.ppat.1004241
		AGM17	Chlorocebus sabaeus	NA	NA	NA	X	NA	1x104	64	1.7	128	Intravenous	10.1186/s13148-020-00971-w
		AGM18	Chlorocebus sabaeus	X	X	X	NA	X	1.2x104	295	4.4	189	Intravenous	10.1038/nm.4421
		AGM19	Chlorocebus sabaeus	X	X	X	X	X	1.2x104	317	7.1	382	Intravenous	10.1038/nm.4421
		AGM20	Chlorocebus sabaeus	NA	NA	X	X	X	2.3x104	317	4	452	Intravenous	10.1038/nm.4421
		AGM21	Chlorocebus sabaeus	NA	NA	X	X	X	2.5x104	276	2.8	345	Intravenous	10.1038/nm.4421
		AGM22	Chlorocebus sabaeus	X	NA	NA	NA	NA	5.6x104	250	6.1	198	Intravenous	10.1038/nm.4421
		AGM23	Chlorocebus sabaeus	X	NA	X	X	X	5x105	792	2.5	1124	Intravenous	10.1371/journal.ppat.1004241
		AGM24	Chlorocebus sabaeus	X	NA	X	X	NA	1.3x106	779	5.2	715	Intravenous	10.1371/journal.ppat.1004241
		AGM25	Chlorocebus sabaeus	X	NA	X	X	X	1.9x106	787	6.5	584	Intravenous	10.1371/journal.ppat.1004241
		AGM26	Chlorocebus sabaeus	NA	X	X	X	X	4.7x105	65	2.3	265	Intravenous	10.1371/journal.ppat.1004241
		AGM27	Chlorocebus sabaeus	NA	X	NA	NA	NA	2.2x105	245	4.9	401	Intravenous	10.1371/journal.ppat.1004241
		Supplementary Data 1: Tissue collections and SIV infection profiles in AGM. Table showing sample collection and virological parameters of 27 African Green Monkeys non-infected or infected with SIVagm.sab92018.
		NA: Not Applicable. ND: No Data.
