# Supplementary material for: NK cell spatial dynamics and IgA responses in gut-associated lymphoid tissues during SIV infections
Source: Commun Biol. 2022 Jul 7;5:674. doi: 10.1038/s42003-022-03619-y (PMC9262959; doi:10.1038/s42003-022-03619-y)
Supplement: Supplementary file 5 — Supplementary Data 2 [file 42003_2022_3619_MOESM5_ESM.xlsx]

## Sheet: Supplementary Data 2
				Tissues
		Animals #	Specie	PBMCs	mesLN	Jejunum	Ileum	Colon	SIV (copies/mL plasma)	Day Post Infection	Lymphocytes (x10^3 cells/µL)	Number of CD4/µL	SIV route of delivery	References (DOI)
		MAC1	Macaca fascicularis	X	X	X	X	X	Negative	NA	ND	ND	Intravenous	-
		MAC2	Macaca fascicularis	X	X	X	X	X	Negative	NA	ND	ND	Intravenous	-
		MAC3	Macaca fascicularis	X	X	X	X	X	Negative	NA	ND	ND	Intravenous	-
		MAC4	Macaca fascicularis	X	X	X	X	X	Negative	NA	ND	ND	Intravenous	-
		MAC5	Macaca fascicularis	X	X	X	X	X	Negative	NA	ND	ND	Intravenous	-
		MAC6	Macaca fascicularis	X	X	X	X	X	Negative	NA	ND	ND	Intravenous	-
		MAC7	Macaca fascicularis	NA	X	X	X	NA	Negative	NA	ND	ND	Intravenous	10.1038/s41541-020-0175-8
		MAC8	Macaca fascicularis	NA	X	X	X	X	Negative	NA	ND	ND	Intravenous	10.1038/s41541-020-0175-8
		MAC9	Macaca fascicularis	NA	X	NA	NA	NA	Negative	NA	ND	ND	Intravenous	-
		MAC10	Macaca fascicularis	NA	NA	X	X	X	Negative	NA	ND	ND	Intravenous	10.1038/s41541-020-0175-8
		MAC11	Macaca fascicularis	NA	NA	X	NA	NA	Negative	NA	ND	ND	Intravenous	-
		MAC12	Macaca fascicularis	NA	NA	X	NA	NA	Negative	NA	ND	ND	Intravenous	10.1038/s41541-020-0175-8
		MAC13	Macaca fascicularis	NA	X	X	X	X	9.9x105	9	1.1	5	Intravenous	10.1038/s41467-021-21402-1
		MAC14	Macaca fascicularis	NA	X	X	X	X	1.2x106	9	1.5	141	Intravenous	10.1038/s41467-021-21402-1
		MAC15	Macaca fascicularis	NA	X	X	X	X	1.9x106	9	0.8	481	Intravenous	10.1038/s41467-021-21402-1
		MAC16	Macaca fascicularis	X	X	X	X	X	3.3x104	262	1.9	630	Intravenous	10.1038/nm.4421
		MAC17	Macaca fascicularis	X	X	X	NA	X	2.5x104	260	1.5	561	Intravenous	10.1038/nm.4421
		MAC18	Macaca fascicularis	X	X	X	NA	X	3x102	288	4.1	ND	Intravenous	10.1159/000499841
		MAC19	Macaca fascicularis	X	X	X	X	X	1.2x104	365	0.7	281	Intravenous	-
		MAC20	Macaca fascicularis	X	X	X	X	X	1.9x104	365	1.1	278	Intravenous	-
		MAC21	Macaca fascicularis	X	NA	X	X	NA	2.6x104	224	2.1	825	Intravenous	10.1038/nm.4421
		MAC22	Macaca fascicularis	NA	X	X	X	NA	2.5x106	220	1.8	902	Intravenous	10.1038/nm.4421
		MAC23	Macaca fascicularis	NA	NA	X	NA	X	4.7x105	190	0.8	330	Intravenous	-
		MAC24	Macaca fascicularis	NA	NA	NA	X	NA	2x104	530	ND	ND	Intravenous	10.1101/2019.12.20.885459
		MAC25	Macaca fascicularis	NA	NA	X	NA	X	2.2x104	90	ND	ND	Intravenous	-
		MAC26	Macaca fascicularis	NA	NA	X	X	X	5.3x105	90	ND	ND	Intravenous	-
		Supplementary Data 2: Tissue collections and SIV infection profiles in MAC. Table showing sample collection and virological parameters of 26 cynomolgus macaques non-infected or infected with SIVmac251.
		NA: Not Applicable. ND: No Data.
