# Supplementary material for: NK cell spatial dynamics and IgA responses in gut-associated lymphoid tissues during SIV infections
Source: Commun Biol. 2022 Jul 7;5:674. doi: 10.1038/s42003-022-03619-y (PMC9262959; doi:10.1038/s42003-022-03619-y)
Supplement: Supplementary file 6 — Supplementary Data 3 [file 42003_2022_3619_MOESM6_ESM.xlsx]

## Sheet: Supplementary Data 3
		Targets	Fluorochromes	Clones	Isotypes	Suppliers	References	µL per 10⁶ cells
		CD45	PerCP	D058-1283	IgG1-Mouse	BD	558411	1.5
		CD3	V500	SP34-2	IgG1-Mouse	BD	560770	1
		NKG2A	PE	Z199	IgG1-Mouse	Beckman Coulter	IM3291U	2
		CXCR5	FITC	MU5UBEE	IgG1-Mouse	ebioscience	15566616	5
		CD20	AlexaFluor 700	2H7	IgG2-Mouse	BD	560631	3
		CD27	PE-Cy7	M-T271	IgG1-Mouse	BD	560609	2
		IgD	ECD	Polyclonal	IgG-Goat	Southern Biotech	2030-07	2
		IgG	FITC	G18-145	IgG1-Mouse	BD	560952	2
		IgM	PE-Cy5	G20-127	IgG1-Mouse	BD	551079	1.5
		IgA	APC	Peptide M	NA	Mouquet's lab	10.1016/j.jim.2020.112833	3
		gp140	Streptavidin-PE	NA	Fisher Scientific	ThermoFisher	12-4317-87	1
		Supplementary Data 3: Antibodies used for flow cytometry staining. Table showing antibodies used to gating immunoglobulin, SIV specificity (GP140) on memory B cells and CXCR5 on NK cells in different tissues from both species (AGM, MAC).
		NA: Not Applicable.
