# Supplementary material for: NK cell spatial dynamics and IgA responses in gut-associated lymphoid tissues during SIV infections
Source: Commun Biol. 2022 Jul 7;5:674. doi: 10.1038/s42003-022-03619-y (PMC9262959; doi:10.1038/s42003-022-03619-y)
Supplement: Supplementary file 7 — Supplementary Data 4 [file 42003_2022_3619_MOESM7_ESM.xlsx]

## Sheet: Supplementary Data 4
		Target	Fluorochromes	Clones	Isotypes	Suppliers	References
		NKG2A	NA	Polyclonal	IgG-Rabbit	Abcam	ab170844
		IgA	NA	IgA5-3B	IgG-Mouse	Abcam	ab53270
		Nucleus	DAPI	NA	NA	Sigma	D9542-10MG
		Mouse IgG H&L antibodies	AlexaFluor 568	Polyclonal	IgG-Donkey	Abcam	ab175472
		Rabbit IgG H&L antibodies	AlexaFluor 488	Polyclonal	IgG-Donkey	Abcam	ab150061
		Supplementary Data 4: Antibodies used for microscope staining. Table showing antibodies used to identify NK cells and IgA+ cells in different tissues from both species (AGM, MAC).
		NA: Not Applicable.
