# Supplementary material for: NK cell spatial dynamics and IgA responses in gut-associated lymphoid tissues during SIV infections
Source: Commun Biol. 2022 Jul 7;5:674. doi: 10.1038/s42003-022-03619-y (PMC9262959; doi:10.1038/s42003-022-03619-y)
Supplement: Supplementary file 8 — Supplementary Data 5 [file 42003_2022_3619_MOESM8_ESM.xlsx]

## Sheet: Supplementary Data 5
Id	Name	description	LN-C-083	LN-C-093	LN-C-101	LN-0-083	LN-0-093	LN-0-101	LN-1-083	LN-1-093	LN-1-101	LN-23-083	LN-23-093	LN-23-101	PB-0-083	PB-0-093	PB-0-101	PB-1-083	PB-1-093	PB-1-101	PB-2-083	PB-2-093	PB-2-101	PB-3-083	PB-3-093	PB-3-101	norm.LN-C-083	norm.LN-C-093	norm.LN-C-101	norm.LN-0-083	norm.LN-0-093	norm.LN-0-101	norm.LN-1-083	norm.LN-1-093	norm.LN-1-101	norm.LN-23-083	norm.LN-23-093	norm.LN-23-101	norm.PB-0-083	norm.PB-0-093	norm.PB-0-101	norm.PB-1-083	norm.PB-1-093	norm.PB-1-101	norm.PB-2-083	norm.PB-2-093	norm.PB-2-101	norm.PB-3-083	norm.PB-3-093
gene:ENSCSAG00000008856	KLRC1 (NKG2A)	killer cell lectin like receptor C1 [Source:HGNC Symbol%3BAcc:HGNC:6374]	6338	7665	7290	1644	1705	1780	8887	12496	13326	1180	2170	2648	686	224	992	6984	133	3506	835	3866	1046	174	700	14	4493	7051	6807	1138	1295	1361	9203	9921	10076	1115	2638	1841	1239	226	1530	4694	227	3198	1144	2814	866	149	1315
gene:ENSCSAG00000001774	FCAR (CD89)	Fc fragment of IgA receptor [Source:HGNC Symbol%3BAcc:HGNC:3608]	235	232	222	363	155	84	214	187	281	157	152	401	345	610	81	521	199	191	1	130	243	584	6	375	167	213	207	251	118	64	222	148	212	148	185	279	623	616	125	350	339	174	1	95	201	501	11
gene:ENSCSAG00000014965	IL10	interleukin 10 [Source:HGNC Symbol%3BAcc:HGNC:5962]	203	22	35	45	6	107	19	39	49	132	15	83	6	0	17	0	49	64	0	340	24	36	0	0	144	20	33	31	5	82	20	31	37	125	18	58	11	0	26	0	84	58	0	247	20	31	0
Supplementary Data 5: CD89 gene expression profiles in NK cells from lymph node and
blood during chronic SIVagm-infection in AGM. Genome-wide transcriptomes were used to
evaluate CD89 gene expression (FCAR) in distinct NK cell subpopulations: CXCR5+ NK from LN
(LNC), CD16-NKG2Alow NK from LN (LN-0), CD16-NKG2A+ NK from LN (LN-1),
CD16+NKG2Alow/+ NK from LN (LN-23), CD16-NKG2Alow NK from blood (PB-0), CD16-
NKG2A+ NK from blood (PB-1), CD16+NKG2A+ NK from LN (PB-2) and CD16+NKG2Alow NK
from LN (PB-3). The isolation of these NK cell populations has been described elsewhere54. CD89
gene expressions were compared to that of NKG2A gene expression (KLRC1) and IL-10 gene
expression (IL10) in these same cells. The blood and LN from three SIVagm chronically infected
AGM were analyzed (n=3 animals, notified as 83, 93 and 101), as previously reported54. Source
data been deposited in the Gene Expression Omnibus database by Huot et al. Nat. Med. 2021;
the accession number is GSE140600.
[truncated: 58 more columns]
