# Supplementary material for: NK cell spatial dynamics and IgA responses in gut-associated lymphoid tissues during SIV infections
Source: Commun Biol. 2022 Jul 7;5:674. doi: 10.1038/s42003-022-03619-y (PMC9262959; doi:10.1038/s42003-022-03619-y)
Supplement: Supplementary file 9 — Supplementary Data 6 [file 42003_2022_3619_MOESM9_ESM.xlsx]

## Sheet: Figure1
Figure1c
	Time	SIVneg				SIVacute			SIVchronic					SIVchronic NK depletion
AGM	% CXCR5+ NK cells	0.97	1.16	0.98	0.43	6.63	7.44	6.31	3.33	4.99	2.82	8	4.31	0.00555	0.01	0.00496	0.012	0.00806
Figure1e
	Time	SIVneg						SIVchronic
MAC	% IgA+ memory B cells	0.55	0.46	0.62	0.41	0.5	0.91	0.09	0.28	0.74	5.56	1.02	0.07
	% IgM+ memory B cells	68.3	60.8	61.6	73.7	70.4	58.7	51.5	75.4	28	46.3	64.5	70.8
	% IgG+ memory B cells	16.2	19.5	4.42	11	11.4	25.8	7.14	9.93	8.1	11.1	24.5	14.7
	Time	SIVneg						SIVchronic
AGM	% IgA+ memory B cells	0.14	1.64	0.04	0.29	0.16	0.19	3.19	3.34	3.4	3.8	3.64	3.81	0.75
	% IgM+ memory B cells	59.8	52.9	55.5	63.7	56.5	59.7	60.4	59.1	66.2	64.8	67.4	64.9
	% IgG+ memory B cells	40.9	40.9	25.6	42.6	38.6	46.3	32.5	46.9	21	46	35.5	23.3
Figure1f
	CXCR5+NKcells (mLN)	IgA+Bcells (mLN)			CXCR5+NKcells (mLN)	IgM+Bcells (mLN)			CXCR5+NKcells (mLN)	IgG+Bcells (mLN)
AGM3	0.97	0.19		AGM3	0.97	59.7		AGM3	0.97	46.3
AGM4	1.9	0.14		AGM4	1.9	59.8		AGM4	1.9	40.9
AGM5	1.78	0.16		AGM5	1.78	56.5		AGM5	1.78	38.6
AGM6	2.61	0.29		AGM6	2.61	63.7		AGM6	2.61	42.6
AGM23	3.33	0.64		AGM23	3.33	66.2		AGM23	3.33	23.6
AGM24	4.99	0.71		AGM24	4.99	64.9		AGM24	4.99	23.6
AGM25	2.82	0.65		AGM25	2.82	67.4		AGM25	2.82	31.2
AGM15	8.58	3.4		AGM15	8.58	64.8		AGM15	8.58	21
AGM13	3.06	3.19		AGM13	3.06	60.4		AGM13	3.06	32.5

## Sheet: Figure2
Figure2a
	Time	SIVneg			SIVacute					SIVchronic
MAC	ratio (IgA/DAPI) signal	0.615	0.361	0.442	0.436	0.653	0.533	0.3	0.508	0.002	0.003	0.13	0.167	0.051
	Time	SIVneg			SIVacute			SIVchronic
AGM	ratio (IgA/DAPI) signal	0.67	0.5	0.4	0.439	0.631	0.46	0.548	0.395	0.381
Figure2b
	Time	SIVneg			SIVacute			SIVchronic
MAC	ratio (IgA/DAPI) signal	0.351	0.583	0.422	0.564	0.335	0.504	0.023	0.118	0.002	0.073
	Time	SIVneg			SIVacute			SIVchronic
AGM	ratio (IgA/DAPI) signal	0.362	0.416	0.397	0.407	0.478	0.468	0.531	0.351	0.411	0.484
Figure2c
	Time	SIVneg			SIVacute			SIVchronic
MAC	ratio (IgA/DAPI) signal	0.551	0.543	0.467	0.412	0.48	0.474	0.025	0.135	0.252
	Time	SIVneg			SIVacute			SIVchronic
AGM	ratio (IgA/DAPI) signal	0.537	0.488	0.46	0.486	0.55	0.501	0.469	0.52	0.56

## Sheet: Figure3
	Figure3a						Figure3b
		AGM		MAC				AGM		MAC
		SIVneg	SIVchronic	SIVneg	SIVchronic			SIVneg	SIVchronic	SIVneg	SIVchronic
	IgA (mg/mL)	5.99676	2.80097	22.4002	22.2272		sCD14 (pg/mL)	1269500	2006900	604480	856000
		3.55711	3.71872	22.5292	20.4095			1564100	307990	512020	972650
		5.52436	3.60319	28.6338	7.53369			1172800	1541500	605540	791840
		3.13075	15.7559	12.6259	6.36514			1137600	1342500	606590	902110
		5.62981	0.657436	15.2486	2.27317			1211400	1162900	1104200	985740
		3.54783	0.275527	19.7672	6.96826			1800700	900850	599230	606590
			1.90634		7.4757				721920		641870
					9.25401						772910
	Figure3c						Figure3d
		sCD14 (pg/mL)	IgA (μg/mL)					LBP (ng/mL)	IgG (μg/mL)
	MAC4	604480	22400.2				MAC4	3239.8	22072.1
	MAC5	512020	22529.2				MAC5	3351.3	24840.9
	MAC3	605540	19767.2				MAC3	4299.14	45586.6
	MAC21	606590	12625.9				MAC21	3021.2	20535
	MAC22	1104200	15248.6				MAC22	3172.53	23377.6
	MAC2	599230	28633.8				MAC2	3705.3	30994.9
	MAC17	856000	20409.5				MAC17	5272.64	50318.6
	MAC18	972650	2273.17				MAC18	3271.66	35066.6
	MAC23	791840	6968.26				MAC23	3254.84	30775.1
	MAC20	902110	7475.7				MAC20	4109.75	35834.2
	MAC21	985740	9254.01				MAC21	4111.52	41208
	MAC19	606590	6365.14				MAC19	3035.36	16534.7
	MAC16	641870	7533.69				MAC16	3005.27	28676.6
	MAC22	772910	22227.2				MAC22	4211.52	40373.7

## Sheet: Figure4
	Figure4a					Figure4b					Figure4c
		MAC					AGM					MAC		AGM
		SIVneg	SIVchronic				SIVneg	SIVchronic				SIVneg	SIVchronic	SIVneg	SIVchronic
		0.15	1.35				0.19	4.99				0.027	0.22	0.29	0.86
		0	0.62				0.083	3.39				0.03	0.17	0.14	0.76
		0	3.07				0	2.32				0.036	0.74	0	0.7
		0.093	0.78				0	8.41				0.45	16.7	0.21	2.35
		0.054	1.97				0	2.97				1.06	3	0.12	0.86
		0.12	6.39				0	1.39				0.18	0.7	0.52	2.47
	Figure4d	Jejunum		Ileum		Colon				Figure4e	Jejunum		Ileum		Colon
		SIVneg	SIVchronic	SIVneg	SIVchronic	SIVneg	SIVchronic				SIVneg	SIVchronic	SIVneg	SIVchronic	SIVneg	SIVchronic
	MAC	0.074	0.15	0.52	0.076	0.45	2.27			AGM	0.41	1.89	0.82	0.47	0.11	6.61
		0.88	0.5	0.57	1.37	1.24	5.92				0.55	5.36	0.29	0.53	0.52	5.81
		0.062	0	0.31	0.93	0.83	0.38				0.45	0.87	0.28	2.39	0	1.13
		0.74	0	0	1.17	0	0.077				0.39	1.34	0.12	6.48	0	2.47
		0.2	0.88	0.029	0.13	0	0.24				0.57	10.9	0.035	2.15	0	1.62
		0	1.77	0.075	2.22	0.93	2.9				0.57	1.01	0.035	0.92	0	5.49
